# Supplementary material for: Genomic analysis uncovers novel candidate genes related to adaptation to tropical climates and milk production traits in native goats
Source: BMC Genomics. 2024 May 14;25:477. doi: 10.1186/s12864-024-10387-y (PMC11094986; doi:10.1186/s12864-024-10387-y)
Supplement: Supplementary file 1 — Supplementary Material 1 [file 12864_2024_10387_MOESM1_ESM.xlsx]

## Sheet: Table-S1
Table S1. Summary of breed information and geographic groups of goat individual samples in this study
Sample ID	Accession ID	Geographic group	Coverage (×)	Sampling country	Gender
PK-SR1	This study	Pakistan	12.2154	Pakistan	Male
PK-SR2	This study	Pakistan	14.5222	Pakistan	Male
PK-SR3	This study	Pakistan	10.9024	Pakistan	Male
PK-SR4	This study	Pakistan	11.2815	Pakistan	Female
PK-SR5	This study	Pakistan	11.211	Pakistan	Male
PK-SR6	This study	Pakistan	11.4543	Pakistan	Male
PK-SR7	This study	Pakistan	11.3483	Pakistan	Male
PK-SR8	This study	Pakistan	10.9902	Pakistan	Female
PK-SR9	This study	Pakistan	11.2654	Pakistan	Female
PK-SR10	This study	Pakistan	11.2654	Pakistan	Female
PK-SR11	This study	Pakistan	11.521	Pakistan	Female
PK-SR12	This study	Pakistan	11.5576	Pakistan	Male
PK-SR13	This study	Pakistan	11.7416	Pakistan	Male
PK-SR14	This study	Pakistan	11.3311	Pakistan	Female
PK-SR15	This study	Pakistan	11.427	Pakistan	Female
PK-SR16	This study	Pakistan	11.1801	Pakistan	Female
PK-SR17	This study	Pakistan	8.56269	Pakistan	Male
PK-SR18	This study	Pakistan	11.1499	Pakistan	Male
PK-SR19	This study	Pakistan	11.7575	Pakistan	Male
PK-SR20	This study	Pakistan	10.9188	Pakistan	Female
PK-SR21	This study	Pakistan	9.78411	Pakistan	Female
PK-SR22	This study	Pakistan	10.8104	Pakistan	Female
PK-SR23	This study	Pakistan	11.5836	Pakistan	Female
PK-SR24	This study	Pakistan	11.1086	Pakistan	Female
PK-SR25	This study	Pakistan	11.474	Pakistan	Female
PK-SR26	This study	Pakistan	11.2458	Pakistan	Female
MCCH01	ERR219543	Africa	13.1548	Morocco	Male
MCCH02	ERR219546	Africa	14.0155	Morocco	Male
MCCH03	ERR229471	Africa	13.8849	Morocco	Male
MCCH04	ERR229474	Africa	13.3975	Morocco	Male
MCCH05	ERR229476	Africa	14.2123	Morocco	Male
MCCH06	ERR229478	Africa	13.7845	Morocco	Female
MCCH07	ERR229479	Africa	12.5656	Morocco	Female
MCCH08	ERR229481	Africa	14.1442	Morocco	Male
MCCH09	ERR229484	Africa	15.5472	Morocco	Female
MCCH10	ERR229485	Africa	13.4713	Morocco	Male
MCCH11	ERR229487	Africa	13.7914	Morocco	Male
MCCH12	ERR232492	Africa	13.021	Morocco	Male
MCCH13	ERR234304	Africa	12.4762	Morocco	Female
MCCH14	ERR234305	Africa	13.9967	Morocco	Female
MCCH15	ERR234315	Africa	14.3636	Morocco	Male
MCCH16	ERR246143	Africa	12.54	Morocco	Female
MCCH17	ERR246152	Africa	14.4918	Morocco	Male
MCCH18	ERR246153	Africa	15.1987	Morocco	Female
MCCH19	ERR248926	Africa	13.9377	Morocco	Female
MCCH20	ERR248928	Africa	14.8938	Morocco	Female
MCCH21	ERR248929	Africa	14.2063	Morocco	Female
MCCH22	ERR248933	Africa	13.9863	Morocco	Female
MCCH23	ERR299283	Africa	14.4299	Morocco	Male
MCCH24	ERR313257	Africa	12.9094	Morocco	Male
MCCH25	ERR313258	Africa	13.9078	Morocco	Male
MCCH26	ERR313259	Africa	15.8346	Morocco	Male
MCCH27	ERR313264	Africa	15.6116	Morocco	Female
MCCH28	ERR313266	Africa	12.9117	Morocco	Male
MCCH29	ERR313272	Africa	14.0496	Morocco	Male
MCCH30	ERR315498	Africa	13.6781	Morocco	Female
MCCH31	ERR315500	Africa	14.0771	Morocco	Male
MCCH32	ERR315503	Africa	16.4002	Morocco	Female
MCCH33	ERR315505	Africa	14.1394	Morocco	Male
MCCH34	ERR315508	Africa	14.623	Morocco	Female
MCCH35	ERR315510	Africa	12.996	Morocco	Female
MCCH36	ERR315512	Africa	12.8247	Morocco	Female
MCCH37	ERR315515	Africa	12.4389	Morocco	Male
MCCH38	ERR315516	Africa	15.3447	Morocco	Male
MCCH39	ERR315795	Africa	12.6805	Morocco	Male
MCCH40	ERR318768	Africa	13.591	Morocco	Male
MCCH41	ERR332581	Africa	12.556	Morocco	Male
MCCH42	ERR332592	Africa	12.566	Morocco	Male
MCCH43	ERR340428	Africa	13.4386	Morocco	Male
MCCH44	ERR345973	Africa	12.1244	Morocco	Male
NGCH01	ERR470101	Africa	8.2302	Nigeria	Female
NGCH02	ERR470102	Africa	11.3146	Nigeria	Female
ETCH01	SRR5803188	Africa	11.3687	Ethiopia	Female
ETCH02	SRR5803191	Africa	9.97679	Ethiopia	Female
SDCH01	SRR8618149	Africa	9.60938	Sudan	Female
SDCH02	SRR8618147	Africa	10.3896	Sudan	Female
SDCH03	SRR8618146	Africa	9.14137	Sudan	Male
SDCH04	SRR8618148	Africa	9.82493	Sudan	Female
SDCH05	SRR8618145	Africa	9.80081	Sudan	Male
SDCH06	SRR8618144	Africa	9.56216	Sudan	Female
SWS01	SRR3144618	Africa	9.19919	non	Female
SWS03	SRX1560749	Africa	14.3646	non	Female
ESCH01	SRR5803232	Europe	14.2283	Spain	Female
EUR3144601	SRR3144601	Europe	5.31587	non	Female
EUR3144619	SRR3144619	Europe	6.44279	non	Male
EUR3144621	SRR3144621	Europe	5.51411	non	Female
EUR3144622	SRR3144622	Europe	6.3392	non	Female
EUR3144623	SRR3144623	Europe	7.35226	non	Female
FRCH01	ERR470101	Europe	13.8604	France	Female
FRCH02	ERR470102	Europe	13.5916	France	Female
FRCH03	ERR470103	Europe	14.7198	France	Female
FRCH04	ERR470105	Europe	14.3249	France	Female
FRCH05	SRR5803235	Europe	14.5749	France	Male
FRCH06	SRR5803174	Europe	15.0398	France	Male
ITCH01	ERR405774	Europe	14.42	Italy	Female
ITCH02	ERR405775	Europe	14.7256	Italy	Female
ITCH03	ERR405776	Europe	13.9828	Italy	Female
ITCH04	ERR405777	Europe	14.1149	Italy	Female
ITCH05	ERR405778	Europe	13.7608	Italy	Female
NLCH01	SRR5803234	Europe	14.1191	Netherlands	Male
NLCH02	SRR5803227	Europe	14.4833	Netherlands	Female
NLCH03	SRR5803226	Europe	11.5267	Netherlands	Male
IRCH01	ERR297229	IRN (Vazarghan)	12.8	Iran	female
IRCH02	ERR299449	IRN (Ajabshir)	12.81	Iran	female
IRCH03	ERR299456	IRN (Salmas)	12.63	Iran	female
IRCH05	ERR313198	IRN (Oshnavie)	11.76	Iran	female
IRCH07	ERR313200	IRN (Ghare ziadin)	13.49	Iran	female
IRCH08	ERR313202	IRN (Asko)	12.85	Iran	female
IRCH09	ERR313204	IRN (Ahar)	12.71	Iran	female
IRCH11	ERR313207	IRN (Jazire eslami)	13.24	Iran	female
IRCH12	ERR313209	IRN (Malakan)	11.78	Iran	female
IRCH13	ERR313210	IRN (Kamyaran)	12.98	Iran	female
IRCH15	ERR313212	IRN (Khoiy)	12.8	Iran	female
IRCH17	ERR313215	IRN ( Bostan abad)	12.41	Iran	female
IRCH18	ERR340332	IRN (Meshkin shahr)	11.21	Iran	female
IRCH21	SRR5602566	IRN (Turki Qashqai)	13.25	Iran	female
IRCH37	SRR5803156	IRN (Saghez)	9.12	Iran	female
IRCH34	SRR5803166	IRN ( Nodushan)	7.26	Iran	female
IRCH36	SRR5803167	IRN (Shahr-e Kord)	10.49	Iran	female
IRCH32	SRR5803175	IRN (Iraqish)	13.51	Iran	female
IRCH39	SRR5803198	IRN ( Markhoz)	9.74	Iran	female
IRCH38	SRR5803199	IRN (Baluchi)	6.23	Iran	female
IRCH30	SRR5803216	IRN (Kurdistan)	9.74	Iran	female
IRCH31	SRR5803217	IRN (Rayini)	10.87	Iran	female
IRCH26	SRR5803218	IRN (Makoo)	11.83	Iran	female
IRCH29	SRR5803219	IRN (Hamedan)	16	Iran	female
IRCH27	SRR5803221	IRN (Khalkhali)	15.18	Iran	female
IRCH28	SRR5803222	IRN (Fars)	12.44	Iran	female
IRCH23	SRR5803223	IRN (Najdi)	11.82	Iran	female
IRCH24	SRR5803224	IRN ( Hormozgan tali)	10.26	Iran	female
IRCH25	SRR5803225	IRN (Abadeh)	8.68	Iran	female
IRCH04	ERR313197	IRN (Miandoab)	11.85	Iran	male
IRCH06	ERR313199	IRN (Naghade)	13.44	Iran	male
IRCH10	ERR313206	IRN (Sarab)	11.77	Iran	male
IRCH14	ERR313211	IRN (Nushin shahr)	12.72	Iran	male
IRCH16	ERR313213	IRN (Urumie)	12.88	Iran	male
IRCH19	ERR340337	IRN (Ahar)	10.86	Iran	male
IRCH20	ERR340339	IRN (Naghade)	11.35	Iran	male
BDCH01	SRR5803155	Bangladesh	9.52473	Bangledesh	Female
BDCH02	SRR5803154	Bangladesh	9.42527	Bangledesh	Female
BDCH03	SRR5803153	Bangladesh	10.3392	Bangledesh	Male
PKCH01	SRR5803152	Bangladesh	13.8256	Pakistan	Female
PKCH02	SRR5803151	Bangladesh	12.0077	Pakistan	Female
PKCH03	SRR5803150	Bangladesh	13.564	Pakistan	Female
PKCH04	SRR5803149	Bangladesh	12.8355	Pakistan	Female
GIRQ1	SRS11781839	Iraq	9.09678	Iraq	Unknow
GIRQ2	SRS11781840	Iraq	10.0959	Iraq	Unknow
GIRQ3	SRS11781841	Iraq	10.5214	Iraq	Unknow
GIRQ4	SRS11781842	Iraq	10.3161	Iraq	Unknow
GIRQ5	SRS11781843	Iraq	9.83468	Iraq	Unknow
GIRQ6	SRS11781845	Iraq	9.28861	Iraq	Unknow
GIRQ7	SRS11781846	Iraq	9.64379	Iraq	Unknow
GIRQ8	SRS11781847	Iraq	10.2739	Iraq	Unknow
GIRQ9	SRS11781848	Iraq	10.248	Iraq	Unknow
GIRQ10	SRS11781849	Iraq	10.3313	Iraq	Unknow
GIRQ11	SRS11781850	Iraq	10.5267	Iraq	Unknow
GIRQ12	SRS11781851	Iraq	10.3021	Iraq	Unknow
GIRQ13	SRS11781852	Iraq	10.4905	Iraq	Unknow
GIRQ14	SRS11781853	Iraq	10.054	Iraq	Unknow
GIRQ15	SRS11781854	Iraq	10.4365	Iraq	Unknow
GIRQ16	SRS11781856	Iraq	10.3046	Iraq	Unknow
GIRQ17	SRS11781857	Iraq	10.4837	Iraq	Unknow
GIRQ18	SRS11781858	Iraq	10.3111	Iraq	Unknow
GIRQ19	SRS11781859	Iraq	10.2151	Iraq	Unknow
GIRQ20	SRS11781860	Iraq	11.6703	Iraq	Unknow
GIRQ21	SRS11781861	Iraq	10.7491	Iraq	Unknow
GIRQ22	SRS11781862	Iraq	15.1652	Iraq	Unknow
GIRQ23	SRS11781863	Iraq	11.7375	Iraq	Unknow
CNC01	SRR5803194	China	9.52	China	Male
CNC02	SRR5803181	China	10.63	China	Female
CNC03	SRR5803197	China	10.87	China	Female
CNC04	SRR5803183	China	9.21	China	Female
CNC05	SRR5803189	China	12.8	China	Female
CNC06	SRR5803180	China	10.99	China	Female
CNC07	SRR5803187	China	10.62	China	Female
CNC08	SRR5803186	China	12.99	China	Female
CNC09	SRR5803182	China	10.94	China	Female
CNC10	SRR5803179	China	12.33	China	Male
CNC11	SRR5803176	China	10.09	China	Female
CNC12	SRR5803206	China	11.76	China	Male
CNC13	SRR5803215	China	13.04	China	Female
CNC14	SRR5803213	China	11.23	China	Male
CNC15	SRR5803177	China	11.77	China	Female
CNC16	SRR5803230	China	8.15	China	Male
CNC17	SRR5803159	China	11.84	China	Female
CNC18	SRR5803157	China	11.23	China	Female
CNC19	SRR5803196	China	9.02	China	Male
CNC20	SRR5803195	China	9.33	China	Male
CNC21	SRR5803203	China	9.5	China	Male
CNC22	SRR5803202	China	10.19	China	Male
CNC23	SRR5803201	China	10.05	China	Male
CNC24	SRR5803160	China	12.52	China	Female
CSC01	SRR5803231	China	12.85	China	Female
CSC02	SRR5803165	China	17.75	China	Female
CSC03	SRR5803162	China	10.86	China	Female
CSC04	SRR5803161	China	13.46	China	Female
CSC05	SRR5803164	China	12.15	China	Female
CSC06	SRR5803163	China	25.56	China	Female
CSC07	SRR5803158	China	18.68	China	Female
CSC08	SRR5803185	China	14.85	China	Female
CSC09	SRR5803184	China	11.96	China	Female
CSC10	SRS309478	China	43.24	China	Female
CSC11	SRR5803169	China	12.69	China	Female
CSC12	SRR5803170	China	10.66	China	Female
CSC13	SRR5803233	China	12.8	China	Female
CSC14	SRR5803172	China	8.71	China	Female
CSC15	SRR5803171	China	12.86	China	Female
CSC16	SRR5803228	China	12.9	China	Female
CSC17	SRR5803168	China	12.32	China	Female
CSC18	SRR5803178	China	15.77	China	Female

## Sheet: Table-S2
Table S2: Positively selected genes (top %1) detected between Pakistani indigenous goat group and NortEast Asia group by FST method
Genomic position	Gene-Name	Chromosome	Start	End	FST-value
exonic	KITLG	5	18100001	18150000	0.586436
exonic	GUF1,YIPF7	6	63825001	63875000	0.318821
exonic	SYPL1	4	73100001	73150000	0.296027
ncRNA_exonic	LOC108637410	13	61900001	61950000	0.261153
intronic	SEMA5B	1	66975001	67025000	0.16887
exonic	KRT8	5	26750001	26800000	0.252944
exonic	BPIFA2	13	61925001	61975000	0.228476
exonic	DNAJC1	13	22425001	22475000	0.186971
exonic	IBTK	9	9325001	9375000	0.208765
intergenic	TRNAS-GGA(dist=178874),IMMP2L(dist=520308)	4	61925001	61975000	0.229446
intronic	DCLK1	12	61125001	61175000	0.187611
exonic	FBXW4	26	29225001	29275000	0.203264
intergenic	TRNAE-CUC(dist=395734),DAB2(dist=597157)	20	34325001	34375000	0.196977
intronic	JAZF1	4	52150001	52200000	0.18188
intergenic	LPL(dist=101750),SLC18A1(dist=68276)	8	66725001	66775000	0.175671
intergenic	TRNAE-CUC(dist=420734),DAB2(dist=572157)	20	34350001	34400000	0.197715
intergenic	MDFIC(dist=469253),TFEC(dist=455559)	4	67275001	67325000	0.144824
intergenic	TRNAC-GCA(dist=201223),LOC108636663(dist=727928)	8	32100001	32150000	0.23214
intronic	DCLK1	12	61200001	61250000	0.144582
exonic	APOOL	29	39625001	39675000	0.156708
exonic	SMAD7	24	48825001	48875000	0.161136
exonic	GALNT13	2	94250001	94300000	0.163394
exonic	IRF3	18	57050001	57100000	0.137943
exonic	LOC108636012	5	55375001	55425000	0.17793
intronic	CRADD	5	23350001	23400000	0.21386
exonic	VPS16	13	51625001	51675000	0.143612
intronic	SEMA5B	1	66950001	67000000	0.151472
exonic	MITF	22	31525001	31575000	0.163512
intergenic	JAZF1(dist=10691),CREB5(dist=182298)	4	52250001	52300000	0.139088
exonic	CAPN2,TP53BP2	16	25625001	25675000	0.184865
exonic	JAZF1	4	52225001	52275000	0.160854
exonic	ALX3	3	87200001	87250000	0.129979
exonic	ANGPTL7,MTOR	16	40900001	40950000	0.225902
ncRNA_exonic	TRNAQ-UUG	2	62350001	62400000	0.157045
exonic	LOC106502777	13	61750001	61800000	0.237751
exonic	PTPRA	13	51550001	51600000	0.14562
exonic	DHX30,MAP4	22	51925001	51975000	0.140291
exonic	PPM1B,SLC3A1	11	26300001	26350000	0.146608
intronic	LOC106501971	3	23675001	23725000	0.105958
exonic	TG	14	73725001	73775000	0.151103
exonic	PTP4A2	2	14125001	14175000	0.155838
exonic	DHX58,HSPB9,KAT2A,KCNH4,RAB5C	19	41875001	41925000	0.109113
exonic	BAZ2B	2	99225001	99275000	0.145913
exonic	MITF	22	31550001	31600000	0.195073
exonic	ATP8B4	10	42975001	43025000	0.121282
exonic	TGM3	13	52125001	52175000	0.169619
exonic	HSPA12B,SIGLEC1	13	50800001	50850000	0.119608
exonic	BAZ2B	2	99275001	99325000	0.161229
intronic	ACVR2A	2	87950001	88000000	0.115938
exonic	TMEM123	15	76150001	76200000	0.127904
exonic	TMEM123	15	76175001	76225000	0.144914
exonic	MARK1	16	22575001	22625000	0.169051
intronic	IGF2BP2	1	81125001	81175000	0.168867
exonic	DPCD,FBXW4	26	29275001	29325000	0.102308
exonic	PRRC2C	16	37500001	37550000	0.116065
exonic	FBXW4	26	29250001	29300000	0.0980694
exonic	C14H8orf37	14	13125001	13175000	0.167044
exonic	SLA,TG	14	73650001	73700000	0.211678
intronic	KHDRBS2	23	48500001	48550000	0.169514
exonic	GNPDA2,GUF1	6	63875001	63925000	0.161796
exonic	TMEM177	2	64625001	64675000	0.128813
exonic	TGM3	13	52150001	52200000	0.158949
exonic	ABCB1	4	87525001	87575000	0.0955519
intergenic	IGFBP3(dist=34980),LOC108635914(dist=458870)	4	44100001	44150000	0.415409
exonic	LOC102187255	18	50400001	50450000	0.133797
exonic	PDE4D	20	20175001	20225000	0.152986
ncRNA_intronic	LOC106502417	8	64325001	64375000	0.140997
intronic	EXOC6B	11	11625001	11675000	0.152807
exonic	ATAD2	14	65500001	65550000	0.133336
exonic	DNM3	16	38350001	38400000	0.138252
intergenic	SMAD7(dist=15776),DYM(dist=27764)	24	48850001	48900000	0.153934
intergenic	DNAH5(dist=601662),CTNND2(dist=1179225)	20	60000001	60050000	0.143281
exonic	AKAP6	21	42350001	42400000	0.148676
exonic	ALS2CR11,TMEM237	2	45750001	45800000	0.146298
intronic	PRLR	20	38950001	39000000	0.276114
exonic	LOC102168522	6	85650001	85700000	0.186804
exonic	PRKCE	11	28150001	28200000	0.130432
exonic	DAW1	2	19700001	19750000	0.0905737
intergenic	UGCG(dist=77692),SUSD1(dist=5794)	8	101125001	101175000	0.13202
exonic	LEPR	3	41100001	41150000	0.422827
intronic	TRERF1	23	32675001	32725000	0.107037
exonic	SERPINB7	24	62175001	62225000	0.190338
intergenic	TRNAC-GCA(dist=268683),AGA(dist=1988507)	27	34800001	34850000	0.112783
exonic	DNAJB14,LOC102183306	6	24975001	25025000	0.123555
intronic	ARHGAP15	2	82875001	82925000	0.0982492
exonic	JAZF1	4	52050001	52100000	0.10712
intergenic	MITF(dist=319410),FRMD4B(dist=2779)	22	32075001	32125000	0.114927
exonic	WBP4	12	75250001	75300000	0.0970664
exonic	NBEAL1	2	44550001	44600000	0.126576
exonic	KIFAP3	16	36150001	36200000	0.132913
intergenic	ZMIZ1(dist=68613),LOC108634140(dist=5181)	28	10925001	10975000	0.0929534
exonic	CBFA2T2	13	62525001	62575000	0.115037
exonic	C13H20orf27,HSPA12B,SPEF1	13	50775001	50825000	0.0865374
exonic	LOC108637473,VPS13B	14	17725001	17775000	0.1011
exonic	ALS2CR11	2	45775001	45825000	0.110191
intronic	AUTS2	25	30450001	30500000	0.123154
intronic	PRKCE	11	27825001	27875000	0.109007
exonic	PSPC1,ZMYM5	12	50450001	50500000	0.0708443
exonic	ATAD2,ZHX1	14	65475001	65525000	0.115273
ncRNA_exonic	TRNAA-AGC	18	24925001	24975000	0.128789
exonic	KIFAP3	16	36175001	36225000	0.129353
intergenic	TRNAC-GCA(dist=1007850),ASB3(dist=232088)	11	35725001	35775000	0.122358
exonic	DUSP22	23	100001	150000	0.145262
exonic	TMCO4	2	3050001	3100000	0.156276
exonic	VPS13B	14	17700001	17750000	0.11864
exonic	R3HDM2,STAC3	5	55475001	55525000	0.149978
intergenic	KIF2B(dist=81775),LOC106503179(dist=915559)	19	3525001	3575000	0.130209
exonic	LMBRD1	14	90125001	90175000	0.109674
intronic	GPR39	2	71200001	71250000	0.135125
exonic	PTPN4	2	64475001	64525000	0.124306
exonic	MITF	22	31500001	31550000	0.08906
exonic	ST7L,WNT2B	3	89800001	89850000	0.0948087
exonic	ENPP3	9	56900001	56950000	0.107246
intronic	HHLA2	1	52900001	52950000	0.0995114
exonic	MAML2	15	68175001	68225000	0.0995288
intronic	GABRB1	6	66300001	66350000	0.122481
exonic	GRIA4	15	80375001	80425000	0.113358
intronic	CHST8	18	45175001	45225000	0.0965687
exonic	WNT4	2	5225001	5275000	0.082475
exonic	RSPO3	9	11425001	11475000	0.0869637
intronic	GRIK2	9	35650001	35700000	0.137621
ncRNA_exonic	TRNAC-GCA	5	18650001	18700000	0.134385
intergenic	TRNAC-GCA(dist=695034),LOC102170569(dist=58528)	18	1400001	1450000	0.126513
exonic	TSHR	10	10650001	10700000	0.0789711
exonic	ASB1	3	2975001	3025000	0.126009
exonic	NTN4	5	58700001	58750000	0.0999416
intronic	KHDRBS2	23	48025001	48075000	0.0513083
exonic	ALS2CR11	2	45850001	45900000	0.0791536
exonic	GSC	21	58950001	59000000	0.101616
exonic	MITF	22	31575001	31625000	0.143184
exonic	ASH1L,DAP3	3	105000001	105050000	0.0570201
exonic	SUPT3H	23	30575001	30625000	0.0746731
intronic	PCDH9	12	47075001	47125000	0.103078
exonic	CHD7	14	55650001	55700000	0.0799335
exonic	ACAN	21	19675001	19725000	0.148443
exonic	NEO1	10	81500001	81550000	0.112277
exonic	HPS1,HPSE2	26	32075001	32125000	0.128757
exonic	ACACA,C19H17orf78,TADA2A	19	13325001	13375000	0.261476
exonic	PRRC2C	16	37550001	37600000	0.0760068
exonic	RAD51B	10	22975001	23025000	0.101033
ncRNA_exonic	TRNAC-ACA	6	66425001	66475000	0.117543
exonic	CDH8	18	30775001	30825000	0.0860503
intronic	HDAC9	4	93575001	93625000	0.159944
exonic	SAMD12	14	36350001	36400000	0.133119
exonic	RFC2	25	32925001	32975000	0.111209

## Sheet: Table-S3
Table S3: Positively selected genes identified by top 1% highest log2 (θπ·Pakistani goat group/θπ·North-Eastern Aasia)
Genomic position	Gene Name	Chromosome	Start	End
exonic	IRF3,PRR12,RRAS,SCAF1	18	57025001	57075000
exonic	LOC102183041	29	18300001	18350000
exonic	POC1A	22	48825001	48875000
exonic	SUPT3H	23	30500001	30550000
exonic	POC1A	22	48850001	48900000
exonic	RXFP2	12	57475001	57525000
exonic	MYCBP2	12	33725001	33775000
intronic	CPA6	14	50325001	50375000
exonic	RRM1,STIM1	15	32275001	32325000
exonic	LOC102181111	12	15200001	15250000
exonic	KITLG	5	18100001	18150000
exonic	LOC108633235	29	42175001	42225000
exonic	MLLT10	13	22175001	22225000
exonic	C3H1orf185	3	25650001	25700000
exonic	SBF2	15	39875001	39925000
exonic	LOC102176964,LOC102183694	10	75900001	75950000
exonic	MITF	22	31500001	31550000
exonic	STIM1	15	32250001	32300000
intronic	DACH1	12	39900001	39950000
exonic	CCDC7	13	19575001	19625000
exonic	UBE2K	6	59400001	59450000
intergenic	RPTN(dist=40491),TRNAS-GGA(dist=34133)	3	102025001	102075000
intergenic	LPL(dist=101750),SLC18A1(dist=68276)	8	66725001	66775000
exonic	EYA3	2	10600001	10650000
exonic	SLAMF1	3	110900001	110950000
ncRNA_exonic	LOC102188312	8	75001	125000
exonic	CCDC7	13	19500001	19550000
intergenic	LPL(dist=126750),SLC18A1(dist=43276)	8	66750001	66800000
exonic	TSHR	10	10625001	10675000
exonic	MUC6	29	46250001	46300000
exonic	UBE2V1	13	77625001	77675000
exonic	FGF9	12	51325001	51375000
intergenic	TRNAC-GCA(dist=328120),TRNAS-GGA(dist=1541721)	2	84650001	84700000
exonic	LOC108638024	18	60025001	60075000
exonic	CCDC7	13	19550001	19600000
intronic	JAZF1	4	52000001	52050000
exonic	LOC102180583	12	15300001	15350000
exonic	MYCBP2	12	33800001	33850000
exonic	IL23A,LOC102189464,LOC102189738,PAN2,STAT2	5	56350001	56400000
exonic	PAX2	26	30000001	30050000
exonic	EXOC6B	11	11575001	11625000
exonic	ADK	28	15350001	15400000
exonic	PAX2	26	30025001	30075000
exonic	CWC27	20	14425001	14475000
intergenic	NONE(dist=NONE),TRNAS-GGA(dist=442911)	14	84150001	84200000
exonic	DENND1A	11	94550001	94600000
exonic	LONP2	18	20550001	20600000
intergenic	TRNAC-GCA(dist=826223),LOC108636663(dist=102928)	8	32725001	32775000
exonic	AP2A2	29	46175001	46225000
exonic	SPEF2	20	38475001	38525000
intergenic	TRNAC-GCA(dist=303120),TRNAS-GGA(dist=1566721)	2	84625001	84675000
intergenic	KITLG(dist=373077),TRNAC-GCA(dist=95099)	5	18525001	18575000
exonic	LOC102179751	12	16150001	16200000
exonic	RAMP3	4	43675001	43725000
intergenic	TRNAW-CCA(dist=100449),NONE(dist=NONE)	27	44600001	44650000
exonic	ST7L,WNT2B	3	89800001	89850000
exonic	ADM,SBF2	15	39975001	40025000
ncRNA_exonic	LOC106502391	1	120850001	120900000
exonic	FAM20B	16	58975001	59025000
exonic	WDR64	16	33575001	33625000
exonic	C23H6orf106	23	39950001	40000000
intergenic	NONE(dist=NONE),CDH9(dist=1951084)	20	44550001	44600000
exonic	LOC102179751	12	16125001	16175000
intergenic	GBE1(dist=990296),TRNAS-GGA(dist=1062432)	1	29125001	29175000
exonic	VPS13B	14	17700001	17750000
ncRNA_exonic	TRNAR-UCU	1	112425001	112475000
exonic	WNT2B	3	89775001	89825000
exonic	NBEA	12	60575001	60625000
downstream	C3H1orf185	3	25675001	25725000
exonic	DNAJC1	13	22425001	22475000
exonic	TGFBR3	3	68950001	69000000
intronic	CPA6	14	50300001	50350000
intergenic	IRX2(dist=23259),TRNAS-GGA(dist=333577)	20	70050001	70100000
exonic	CCDC91	5	79750001	79800000
exonic	ADK	28	15325001	15375000
exonic	AGER,AGPAT1,EGFL8,FKBPL,PBX2,PPT2,PRRT1,RNF5	23	22700001	22750000
intergenic	CNTNAP2(dist=827245),TRNAS-GGA(dist=113262)	4	12125001	12175000
exonic	CAGE1,RIOK1	23	2400001	2450000
exonic	HELZ	19	62350001	62400000
intronic	TCF7L1	11	49275001	49325000
exonic	KIFAP3	16	36100001	36150000
exonic	RFX4	5	68525001	68575000
exonic	FGF9	12	51300001	51350000
exonic	ARFGEF1	14	50700001	50750000
exonic	RYR2	28	35450001	35500000
exonic	HDAC9	4	93200001	93250000
intergenic	NONE(dist=NONE),CDH9(dist=1976084)	20	44525001	44575000
exonic	TOX	14	56975001	57025000
exonic	KCNT2	16	5600001	5650000
exonic	PROM1	6	111500001	111550000
exonic	GABBR2	8	63025001	63075000
exonic	SLC38A9	20	23500001	23550000
ncRNA_exonic	TRNAC-GCA	6	53525001	53575000
exonic	PLEKHA7	15	46750001	46800000
exonic	LOC102168966	25	37525001	37575000
exonic	NR6A1	11	95225001	95275000
intergenic	IGFBP3(dist=59980),LOC108635914(dist=433870)	4	44125001	44175000
exonic	ADM5,BCL2L12,IRF3,PRMT1,RRAS,SCAF1	18	57050001	57100000
intronic	ABL2	16	59100001	59150000
exonic	NBEA	12	60600001	60650000
exonic	VGLL2	9	20725001	20775000
exonic	TGFBR3	3	68925001	68975000
exonic	MICU2	12	51250001	51300000
exonic	DAGLA	29	40500001	40550000
intergenic	IGFBP3(dist=34980),LOC108635914(dist=458870)	4	44100001	44150000
ncRNA_exonic	TRNAR-UCU	1	112450001	112500000
downstream	LOC102183041	29	18325001	18375000
exonic	PAPPA2	16	56225001	56275000
exonic	KIAA0232	6	113500001	113550000
exonic	NBEA	12	60400001	60450000
intronic	ANGPT1	14	25050001	25100000
exonic	CCSER2	28	6375001	6425000
intergenic	MGAT4C(dist=1121264),TRNAC-ACA(dist=520612)	5	16725001	16775000
ncRNA_exonic	TRNAC-GCA	6	53550001	53600000
exonic	DNAJB14,LOC102183306	6	24975001	25025000
exonic	SPAG17	3	95350001	95400000
exonic	PIGK	3	53650001	53700000
exonic	BAG4,LSM1	27	12300001	12350000
exonic	NEUROG3	28	19725001	19775000
intergenic	TRNAS-GGA(dist=1209385),ATP12A(dist=185029)	12	49850001	49900000
exonic	ATP8B4	10	42825001	42875000
intronic	KCTD8	6	63600001	63650000
exonic	LEPR	3	41100001	41150000
exonic	DCLK1	12	61175001	61225000
intronic	GPC6	12	17900001	17950000
intronic	NBEA	12	60300001	60350000
exonic	DLC1	27	21975001	22025000
exonic	MITF	22	31525001	31575000
intergenic	TNS1(dist=328214),LOC108633365(dist=234624)	2	30225001	30275000
exonic	MLLT10	13	22275001	22325000
intergenic	LRFN5(dist=1014156),LOC102175621(dist=339388)	21	52050001	52100000
exonic	MAP1B,MRPS27	20	9375001	9425000
exonic	HSPA12B,SIGLEC1	13	50800001	50850000
exonic	USP48	2	4925001	4975000
exonic	HSP70.1,LOC102177850,LSM2,MSH5,SAPCD1,VARS,VWA7	23	22400001	22450000
exonic	LOC108633459,LOC108633460	23	21400001	21450000
intergenic	SPEF2(dist=261613),PRLR(dist=41738)	20	38800001	38850000
exonic	LATS2	12	51075001	51125000
intergenic	GNPDA2(dist=8323),TRNAW-CCA(dist=118370)	6	63925001	63975000
intergenic	PHF3(dist=654288),TRNAS-GGA(dist=1817911)	14	82775001	82825000
ncRNA_exonic	LOC106502907	2	88100001	88150000
intergenic	TRNAR-CCU(dist=133320),IRF2BP2(dist=253986)	28	37650001	37700000
intergenic	TRNAC-GCA(dist=278120),TRNAS-GGA(dist=1591721)	2	84600001	84650000
exonic	IBTK	9	9300001	9350000
exonic	HSPB9,KAT2A,KCNH4	19	41875001	41925000
exonic	MYCBP2	12	33625001	33675000
exonic	VPS13A	8	53150001	53200000

## Sheet: Table-S4
Table S4: Overrepresented GO categories among genes showing high Fst values between Pakistani goat group and North-East Asia
Term ID	Description	Adjusted_p_value	Gene Number
GO:0042325	regulation of phosphorylation	0.00299766	27
GO:0051174	regulation of phosphorus metabolic process	0.00299766	30
GO:0048762	mesenchymal cell differentiation	0.00299766	12
GO:0045937	positive regulation of phosphate metabolic process	0.00299766	22
GO:0019220	regulation of phosphate metabolic process	0.00299766	30
GO:0010562	positive regulation of phosphorus metabolic process	0.00299766	22
GO:0010717	regulation of epithelial to mesenchymal transition	0.00406373	8
GO:0042327	positive regulation of phosphorylation	0.00541594	20
GO:0023051	regulation of signaling	0.00560929	54
GO:0031325	positive regulation of cellular metabolic process	0.00694967	49
GO:0001837	epithelial to mesenchymal transition	0.0101395	9
GO:0009893	positive regulation of metabolic process	0.010358	59
GO:0001932	regulation of protein phosphorylation	0.0181745	23
GO:0007166	cell surface receptor signaling pathway	0.0191497	43
GO:0048513	animal organ development	0.020338	46
GO:0001934	positive regulation of protein phosphorylation	0.0216219	17
GO:0018105	peptidyl-serine phosphorylation	0.0216219	10
GO:0006793	phosphorus metabolic process	0.0216219	47
GO:0031401	positive regulation of protein modification process	0.0216219	21
GO:0045807	positive regulation of endocytosis	0.0239914	7
GO:0006796	phosphate-containing compound metabolic process	0.0274188	46
GO:0050896	response to stimulus	0.0322361	113
GO:0002252	immune effector process	0.0351505	14
GO:0016310	phosphorylation	0.0351505	32
GO:0002682	regulation of immune system process	0.0351505	26
GO:0040013	negative regulation of locomotion	0.0351505	10
GO:0048585	negative regulation of response to stimulus	0.0351505	29
GO:0080134	regulation of response to stress	0.0351505	26

## Sheet: Table-S5
Table S5: Overrepresented GO categories among genes showing high Fst values between Pakistani goat group and North-East Asia
Term ID	Description	Adjusted_p_value	Gene Number
HP:0000118	Phenotypic abnormality	0.986686	11
GO:0007154	cell communication	0.0274692	17
HP:0000005	Mode of inheritance	0.0654203	10
GO:1901564	organonitrogen compound metabolic process	0.0383858	67
GO:0048518	positive regulation of biological process	0.032161	17
GO:0016043	cellular component organization	0.0824844	58
GO:0019538	protein metabolic process	0.0430508	23
GO:1901360	organic cyclic compound metabolic process	0.0996857	17
GO:0010467	gene expression	0.0114598	57
GO:0048519	negative regulation of biological process	0.0273204	11
GO:0006139	nucleobase-containing compound metabolic process	0.0987774	12
GO:0046483	heterocycle metabolic process	0.0943596	12
GO:0006725	cellular aromatic compound metabolic process	0.0954846	56
GO:0043167	ion binding	0.0360867	14
GO:0044271	cellular nitrogen compound biosynthetic process	0.0273204	54
HP:0000707	Abnormality of the nervous system	0.0902463	54
GO:0048856	anatomical structure development	0.0314082	11
GO:0048523	negative regulation of cellular process	0.0192667	21
GO:0090304	nucleic acid metabolic process	0.0987819	52
HP:0012638	Abnormal nervous system physiology	0.0870459	52
GO:0048522	positive regulation of cellular process	0.0398602	50
GO:0070013	intracellular organelle lumen	0.0605715	21
GO:0043233	organelle lumen	0.00571509	8
GO:0031974	membrane-enclosed lumen	0.0605715	12
HP:0000152	Abnormality of head or neck	0.051866	50
GO:0010468	regulation of gene expression	0.0399666	14
GO:0009059	macromolecule biosynthetic process	0.0411841	19
GO:0080134	regulation of response to stress	0.0551505	18
HP:0000271	Abnormality of the face	0.0421603	16
GO:0009889	regulation of biosynthetic process	0.0926669	47
GO:0009893	positive regulation of metabolic process	0.0192667	11
